# Supplementary material for: Identification of copy number variations through whole genome resequencing between Jiuyishan and Hyplus rabbits
Source: Front Vet Sci. 2025 Sep 24;12:1612883. doi: 10.3389/fvets.2025.1612883 (PMC12504071; doi:10.3389/fvets.2025.1612883)
Supplement: Supplementary file 1 [file Table_1.XLSX]

## Sheet: Table S1
Table S1. Overview of 28 rabbit information and sequencing statistics
Number	Sample	Breed	Depth	Sex	Accession number	BioProject	Sample origin place
1	H1	Hyplus	10.3412	Male	SRR33002168	PRJNA1247035	Ningyuan, Hunan, China
2	H2	Hyplus	12.9929	Male	SRR33002167	PRJNA1247035	Ningyuan, Hunan, China
3	H3	Hyplus	10.477	Male	SRR33002156	PRJNA1247035	Ningyuan, Hunan, China
4	H4	Hyplus	10.8622	Male	SRR33002147	PRJNA1247035	Ningyuan, Hunan, China
5	H5	Hyplus	10.441	Male	SRR33002146	PRJNA1247035	Ningyuan, Hunan, China
6	H6	Hyplus	10.4204	Male	SRR33002145	PRJNA1247035	Ningyuan, Hunan, China
7	H7	Hyplus	10.1189	Male	SRR33002144	PRJNA1247035	Ningyuan, Hunan, China
8	H8	Hyplus	11.7895	Male	SRR33002143	PRJNA1247035	Ningyuan, Hunan, China
9	H9	Hyplus	10.8277	Male	SRR33002142	PRJNA1247035	Ningyuan, Hunan, China
10	H10	Hyplus	11.9689	Male	SRR33002141	PRJNA1247035	Ningyuan, Hunan, China
11	H11	Hyplus	10.1838	Male	SRR33002166	PRJNA1247035	Ningyuan, Hunan, China
12	H12	Hyplus	10.8222	Male	SRR33002165	PRJNA1247035	Ningyuan, Hunan, China
13	H13	Hyplus	10.8013	Male	SRR33002164	PRJNA1247035	Ningyuan, Hunan, China
14	H14	Hyplus	10.7804	Male	SRR33002163	PRJNA1247035	Ningyuan, Hunan, China
15	H15	Hyplus	10.7595	Male	SRR33002162	PRJNA1247035	Ningyuan, Hunan, China
16	J1	Jiuyishan	10.7386	Male	SRR33002161	PRJNA1247035	Ningyuan, Hunan, China
17	J2	Jiuyishan	10.7177	Male	SRR33002160	PRJNA1247035	Ningyuan, Hunan, China
18	J3	Jiuyishan	10.6969	Male	SRR33002159	PRJNA1247035	Ningyuan, Hunan, China
19	J4	Jiuyishan	10.676	Male	SRR33002158	PRJNA1247035	Ningyuan, Hunan, China
20	J5	Jiuyishan	10.6551	Male	SRR33002157	PRJNA1247035	Ningyuan, Hunan, China
21	J6	Jiuyishan	10.6342	Male	SRR33002155	PRJNA1247035	Ningyuan, Hunan, China
22	J7	Jiuyishan	10.6133	Male	SRR33002154	PRJNA1247035	Ningyuan, Hunan, China
23	J8	Jiuyishan	10.5924	Male	SRR33002153	PRJNA1247035	Ningyuan, Hunan, China
24	J9	Jiuyishan	10.5715	Male	SRR33002152	PRJNA1247035	Ningyuan, Hunan, China
25	J10	Jiuyishan	10.5506	Male	SRR33002151	PRJNA1247035	Ningyuan, Hunan, China
26	J11	Jiuyishan	10.5297	Male	SRR33002150	PRJNA1247035	Ningyuan, Hunan, China
27	J12	Jiuyishan	10.5088	Male	SRR33002149	PRJNA1247035	Ningyuan, Hunan, China
28	J13	Jiuyishan	10.4879	Male	SRR33002148	PRJNA1247035	Ningyuan, Hunan, China

## Sheet: Table S2
Table S2. CNVR data statistics of 28 rabbit genomes
CNVR size	Dup of CNVR	Del of CNVR	Both of CNVR	Total
1-2 kb	632	45	1305	1982
2-5 kb	1747	68	1203	3018
5-10 kb	237	19	160	416
10-20 kb	84	5	14	103
20-50 kb	39	1	6	46
50-100 kb	22	0	0	22
>100 kb	10	0	2	12
Total	2771	138	2690	5599

## Sheet: Table S3
Table S3. The overview of the differentiated CNVR between HP rabbit and JY rabbit. (Top 0.01 gene)
Chr	Start	End	Vst	Gene
10	30281201	30283200	0.741	NUDT21
11	179601	181600	0.7716	HOMER1
11	1952001	1954800	0.7488	SSBP2
11	36730801	36734000	0.7665	CTNND2
12	23007601	23019600	0.7685	BTNL2
12	105306801	105310400	0.7581	SULT3A1
13	12184001	12185600	0.7381	NBPF4
13	30884401	30886000	0.9251	NOS1AP
13	100403601	100407200	0.7457	PDE4B
13	100900801	100905600	0.8575	LEPROT
14	20326401	20328800	0.8089	ENSOCUG00000034475
14	40007601	40012000	0.777	Plscr1
15	66653601	66657600	0.7335	Atp5me
15	72253601	72256800	0.7825	FRAS1
16	49022801	49026000	0.8788	NVL
17	22360001	22362400	0.7338	ATP8B4
17	78172001	78174400	0.8528	OCA2
18	35382001	35384400	0.7662	ENSOCUG00000035599
18	52148401	52150800	0.8246	CFAP43
4	36511201	36514400	0.7654	KRT83
4	36511201	36514400	0.7654	KRT5
4	40894001	40896000	0.8287	TAFA2
4	86730401	86732000	0.8609	ENSOCUG00000037744
7	73134401	73136400	0.7601	LCT
7	73289601	73292800	0.7488	LCT
8	97199201	97202400	0.8962	ABCC4
8	101257201	101260800	0.7417	TM9SF2

## Sheet: Table S4
Table S4. Gene ontology (GO) terms of CNVR-harbored genes between JY and HP rabbits.
GO ID (level1)	GO Term (level1)	GO ID (level2)	GO Term (level2)	Number of vst.J-vs-H.t0.01 (All)	Genes of vst.J-vs-H.t0.01
GO:0008150	Biological Process	GO:0051179	localization	12	ENSOCUG00000003510(OCA2),ENSOCUG00000005530(NVL),ENSOCUG00000006508(PDE4B),ENSOCUG00000008075(ATP8B4),ENSOCUG00000008688(CFAP43),ENSOCUG00000009680(HOMER1),ENSOCUG00000014610(ABCC4),ENSOCUG00000017421(KRT5),ENSOCUG00000017867(FRAS1),ENSOCUG00000022449(LEPROT),ENSOCUG00000023944(Plscr1),ENSOCUG00000024043(Atp5me)
GO:0008150	Biological Process	GO:0043473	pigmentation	1	ENSOCUG00000003510(OCA2)
GO:0008150	Biological Process	GO:0051704	multi-organism process	2	ENSOCUG00000003510(OCA2),ENSOCUG00000008688(CFAP43)
GO:0008150	Biological Process	GO:0040011	locomotion	3	ENSOCUG00000006508(PDE4B),ENSOCUG00000008688(CFAP43),ENSOCUG00000017421(KRT5)
GO:0008150	Biological Process	GO:0000003	reproduction	2	ENSOCUG00000003510(OCA2),ENSOCUG00000008688(CFAP43)
GO:0008150	Biological Process	GO:0022414	reproductive process	2	ENSOCUG00000003510(OCA2),ENSOCUG00000008688(CFAP43)
GO:0008150	Biological Process	GO:0007610	behavior	1	ENSOCUG00000009680(HOMER1)
GO:0008150	Biological Process	GO:0032501	multicellular organismal process	6	ENSOCUG00000003510(OCA2),ENSOCUG00000006508(PDE4B),ENSOCUG00000008688(CFAP43),ENSOCUG00000009680(HOMER1),ENSOCUG00000012709(CTNND2),ENSOCUG00000017867(FRAS1)
GO:0008150	Biological Process	GO:0032502	developmental process	5	ENSOCUG00000003510(OCA2),ENSOCUG00000008688(CFAP43),ENSOCUG00000009680(HOMER1),ENSOCUG00000012709(CTNND2),ENSOCUG00000017867(FRAS1)
GO:0008150	Biological Process	GO:0044419	biological process involved in interspecies interaction between organisms	1	ENSOCUG00000006508(PDE4B)
GO:0008150	Biological Process	GO:0022610	biological adhesion	1	ENSOCUG00000012709(CTNND2)
GO:0008150	Biological Process	GO:0023052	signaling	5	ENSOCUG00000006508(PDE4B),ENSOCUG00000009680(HOMER1),ENSOCUG00000012709(CTNND2),ENSOCUG00000014610(ABCC4),ENSOCUG00000022449(LEPROT)
GO:0008150	Biological Process	GO:0065007	biological regulation	9	ENSOCUG00000002025(TM9SF2),ENSOCUG00000005530(NVL),ENSOCUG00000006508(PDE4B),ENSOCUG00000008688(CFAP43),ENSOCUG00000009680(HOMER1),ENSOCUG00000012709(CTNND2),ENSOCUG00000017421(KRT5),ENSOCUG00000022449(LEPROT),ENSOCUG00000023944(Plscr1)
GO:0008150	Biological Process	GO:0002376	immune system process	1	ENSOCUG00000006508(PDE4B)
GO:0008150	Biological Process	GO:0050789	regulation of biological process	8	ENSOCUG00000002025(TM9SF2),ENSOCUG00000005530(NVL),ENSOCUG00000006508(PDE4B),ENSOCUG00000008688(CFAP43),ENSOCUG00000009680(HOMER1),ENSOCUG00000012709(CTNND2),ENSOCUG00000017421(KRT5),ENSOCUG00000022449(LEPROT)
GO:0008150	Biological Process	GO:0009987	cellular process	15	ENSOCUG00000002025(TM9SF2),ENSOCUG00000003510(OCA2),ENSOCUG00000005530(NVL),ENSOCUG00000006508(PDE4B),ENSOCUG00000008688(CFAP43),ENSOCUG00000009680(HOMER1),ENSOCUG00000012709(CTNND2),ENSOCUG00000014610(ABCC4),ENSOCUG00000017421(KRT5),ENSOCUG00000017867(FRAS1),ENSOCUG00000022449(LEPROT),ENSOCUG00000023944(Plscr1),ENSOCUG00000024043(Atp5me),ENSOCUG00000027084(NUDT21),ENSOCUG00000027277(LCT)
GO:0008150	Biological Process	GO:0048518	positive regulation of biological process	3	ENSOCUG00000005530(NVL),ENSOCUG00000006508(PDE4B),ENSOCUG00000009680(HOMER1)
GO:0008150	Biological Process	GO:0008152	metabolic process	8	ENSOCUG00000000293(LCT),ENSOCUG00000002025(TM9SF2),ENSOCUG00000003510(OCA2),ENSOCUG00000005530(NVL),ENSOCUG00000006508(PDE4B),ENSOCUG00000024043(Atp5me),ENSOCUG00000027084(NUDT21),ENSOCUG00000027277(LCT)
GO:0008150	Biological Process	GO:0050896	response to stimulus	5	ENSOCUG00000006508(PDE4B),ENSOCUG00000009680(HOMER1),ENSOCUG00000012709(CTNND2),ENSOCUG00000017421(KRT5),ENSOCUG00000022449(LEPROT)
GO:0008150	Biological Process	GO:0048519	negative regulation of biological process	2	ENSOCUG00000006508(PDE4B),ENSOCUG00000022449(LEPROT)
GO:0003674	Molecular Function	GO:0140657	ATP-dependent activity	4	ENSOCUG00000005530(NVL),ENSOCUG00000008075(ATP8B4),ENSOCUG00000014610(ABCC4),ENSOCUG00000027277(LCT)
GO:0003674	Molecular Function	GO:0005215	transporter activity	4	ENSOCUG00000008075(ATP8B4),ENSOCUG00000014610(ABCC4),ENSOCUG00000023944(Plscr1),ENSOCUG00000024043(Atp5me)
GO:0003674	Molecular Function	GO:0005488	binding	15	ENSOCUG00000002025(TM9SF2),ENSOCUG00000005365(SSBP2),ENSOCUG00000005530(NVL),ENSOCUG00000006508(PDE4B),ENSOCUG00000008075(ATP8B4),ENSOCUG00000008688(CFAP43),ENSOCUG00000009680(HOMER1),ENSOCUG00000012709(CTNND2),ENSOCUG00000014610(ABCC4),ENSOCUG00000017421(KRT5),ENSOCUG00000017867(FRAS1),ENSOCUG00000022449(LEPROT),ENSOCUG00000027084(NUDT21),ENSOCUG00000027277(LCT),ENSOCUG00000027759(NOS1AP)
GO:0003674	Molecular Function	GO:0003824	catalytic activity	6	ENSOCUG00000000293(LCT),ENSOCUG00000005530(NVL),ENSOCUG00000006508(PDE4B),ENSOCUG00000008075(ATP8B4),ENSOCUG00000022763(SULT3A1),ENSOCUG00000027277(LCT)
GO:0005575	Cellular Component	GO:0032991	protein-containing complex	6	ENSOCUG00000005530(NVL),ENSOCUG00000006508(PDE4B),ENSOCUG00000008075(ATP8B4),ENSOCUG00000024043(Atp5me),ENSOCUG00000027084(NUDT21),ENSOCUG00000027277(LCT)
GO:0005575	Cellular Component	GO:0110165	cellular anatomical entity	18	ENSOCUG00000002025(TM9SF2),ENSOCUG00000003510(OCA2),ENSOCUG00000005530(NVL),ENSOCUG00000006508(PDE4B),ENSOCUG00000006769(BTNL2),ENSOCUG00000008075(ATP8B4),ENSOCUG00000008688(CFAP43),ENSOCUG00000009680(HOMER1),ENSOCUG00000012709(CTNND2),ENSOCUG00000014610(ABCC4),ENSOCUG00000017421(KRT5),ENSOCUG00000017867(FRAS1),ENSOCUG00000022449(LEPROT),ENSOCUG00000024043(Atp5me),ENSOCUG00000024540(KRT83),ENSOCU…

## Sheet: Table S5
Table S5. KEGG pathway enrichment of CNVR-harbored genes between JY and HP rabbits.
Pathway	vst.J-vs-H.t0.01 (11)	All (6476)	Pvalue	Adjust-Pvalue	Pathway ID	Genes
Galactose metabolism	2	27	0.000899676	0.0160676	ko00052	ENSOCUG00000000293(LCT);ENSOCUG00000027277(LCT)
Carbohydrate digestion and absorption	2	37	0.00169132	0.0160676	ko04973	ENSOCUG00000000293(LCT);ENSOCUG00000027277(LCT)
cAMP signaling pathway	2	163	0.0298335	0.166839	ko04024	ENSOCUG00000006508(PDE4B);ENSOCUG00000014610(ABCC4)
Antifolate resistance	1	21	0.0351241	0.166839	ko01523	ENSOCUG00000014610(ABCC4)
ABC transporters	1	35	0.0579131	0.177632	ko02010	ENSOCUG00000014610(ABCC4)
Bile secretion	1	62	0.100487	0.177632	ko04976	ENSOCUG00000014610(ABCC4)
Morphine addiction	1	68	0.109707	0.177632	ko05032	ENSOCUG00000006508(PDE4B)
ECM-receptor interaction	1	69	0.111235	0.177632	ko04512	ENSOCUG00000017867(FRAS1)
Ribosome biogenesis in eukaryotes	1	70	0.112761	0.177632	ko03008	ENSOCUG00000005530(NVL)
Circadian entrainment	1	73	0.117324	0.177632	ko04713	ENSOCUG00000027759(NOS1AP)
Parathyroid hormone synthesis, secretion and action	1	74	0.118841	0.177632	ko04928	ENSOCUG00000006508(PDE4B)
Metabolic pathways	4	1171	0.121148	0.177632	ko01100	ENSOCUG00000000293(LCT);ENSOCUG00000006508(PDE4B);ENSOCUG00000024043(Atp5me);ENSOCUG00000027277(LCT)
mRNA surveillance pathway	1	78	0.124883	0.177632	ko03015	ENSOCUG00000027084(NUDT21)
Glutamatergic synapse	1	82	0.130887	0.177632	ko04724	ENSOCUG00000009680(HOMER1)
FoxO signaling pathway	1	104	0.163246	0.19557	ko04068	ENSOCUG00000009680(HOMER1)
Purine metabolism	1	105	0.16469	0.19557	ko00230	ENSOCUG00000006508(PDE4B)
Wnt signaling pathway	1	131	0.20146	0.225162	ko04310	ENSOCUG00000012709(CTNND2)
Oxidative phosphorylation	1	147	0.223351	0.235759	ko00190	ENSOCUG00000024043(Atp5me)
Thermogenesis	1	221	0.31767	0.31767	ko04714	ENSOCUG00000024043(Atp5me)
